# Supplementary material for: Genetic variation of Borreliella burgdorferi in Fairfax County, Virginia, targeting the OspC gene in white-footed mice
Source: Front Microbiol. 2022 Nov 18;13:998365. doi: 10.3389/fmicb.2022.998365 (PMC9715758; doi:10.3389/fmicb.2022.998365)
Supplement: Supplementary file 1 [file Data_Sheet_1.xlsx]

## Sheet: Tissue and Reference Match
Sample name	Sample ID	Tissue	Mouse Number	Location	SampleName	118a_BBU118A_B19_97.fasta	156a_Bbu156a_B19_97.fasta	64b_BBU64B_B0018_97.fasta	72a_BBU72A_B0021_97.fasta	B31_BB_B19_97.fasta	DQ437470.1_97.fasta	GU142950.1_97.fasta	JD1_BbuJD1_B19_97.fasta	JQ308235.1_97.fasta	JQ951096.1_97.fasta	# Reads	Reads/Mouse	# Variants
Set1_01	SEG-01_set1_01_S	Spleen	SEG-01	Transfer Station	Set1_01	0	0	0	0	1205	0	0	0	0	1	1206	3131	2
Set1_33	SEG-01_set1_33_E	Ear	SEG-01	Transfer Station	Set1_33	9	388	0	0	12	0	98	0	23	994	1524	3131	6
Set1_65	SEG-01_set1_65_TL	Tail	SEG-01	Transfer Station	Set1_65	0	0	0	0	2	0	398	0	1	0	401	3131	3
Set1_34	SEG-02_set1_34_E	Ear	SEG-02	Transfer Station	Set1_34	0	0	0	0	1890	0	0	0	0	1	1891	3112	2
Set1_66	SEG-02_set1_66_TL	Tail	SEG-02	Transfer Station	Set1_66	0	0	0	0	1221	0	0	0	0	0	1221	3112	1
Set1_04	SEG-04_set1_04_S	Spleen	SEG-04	Transfer Station	Set1_04	0	0	0	0	0	0	1	0	0	0	1	57	1
Set1_36	SEG-04_set1_36_E	Ear	SEG-04	Transfer Station	Set1_36	0	0	0	0	56	0	0	0	0	0	56	57	1
Set1_37	SEG-05_set1_37_E	Ear	SEG-05	Transfer Station	Set1_37	0	0	495	129	0	0	152	0	30	2344	3150	3151	5
Set1_69	SEG-05_set1_69_TL	Tail	SEG-05	Transfer Station	Set1_69	0	0	0	0	1	0	0	0	0	0	1	3151	1
Set1_06	SEG-06_set1_06_S	Spleen	SEG-06	Transfer Station	Set1_06	0	0	0	0	0	0	0	10	0	0	10	831	1
Set1_54	SEG-06_set1_54_TG	Tongue	SEG-06	Transfer Station	Set1_54	0	0	0	0	0	0	0	821	0	0	821	831	1
Set1_07	SEG-07_set1_07_S	Spleen	SEG-07	Transfer Station	Set1_07	0	0	0	0	0	0	788	0	0	1	789	789	2
Set1_24	SEG-08_set1_24_L	Liver	SEG-08	Transfer Station	Set1_24	0	0	0	0	0	0	751	0	0	0	751	2508	1
Set1_56	SEG-08_set1_56_TG	Tongue	SEG-08	Transfer Station	Set1_56	0	32	1	1353	62	0	309	0	0	0	1757	2508	5
Set1_42	SEG-10_set1_42_E	Ear	SEG-10	Transfer Station	Set1_42	0	1	47	0	20	0	0	0	0	0	68	212	3
Set1_58	SEG-10_set1_58_TG	Tongue	SEG-10	Transfer Station	Set1_58	0	1	0	0	0	0	0	0	0	14	15	212	2
Set1_74	SEG-10_set1_74_TL	Tail	SEG-10	Transfer Station	Set1_74	0	0	0	0	112	0	0	0	0	17	129	212	2
Set1_28	SEG-12_set1_28_L	Liver	SEG-12	Transfer Station	Set1_28	0	0	0	0	0	4	0	0	0	0	4	7	1
Set1_76	SEG-12_set1_76_TL	Tail	SEG-12	Transfer Station	Set1_76	0	0	0	0	0	0	0	0	0	3	3	7	1
Set1_45	SEG-13_set1_45_E	Ear	SEG-13	Transfer Station	Set1_45	0	0	0	812	23	0	0	0	0	1	836	840	3
Set1_77	SEG-13_set1_77_TL	Tail	SEG-13	Transfer Station	Set1_77	0	1	0	0	2	0	0	0	0	1	4	840	3
Set2_11	SEG-17_set2_11_L	Liver	SEG-17	Transfer Station	Set2_11	0	0	0	0	1	0	0	0	0	0	1	9728	1
Set2_21	SEG-17_set2_21_E	Ear	SEG-17	Transfer Station	Set2_21	0	0	0	0	74	0	1	0	128	7942	8145	9728	4
Set2_30	SEG-17_set2_30_TG	Tongue	SEG-17	Transfer Station	Set2_30	0	0	0	0	1582	0	0	0	0	0	1582	9728	1
Set2_24	SEG-20_set2_24_E	Ear	SEG-20	Huntley Meadows	Set2_24	0	0	0	0	4	0	443	0	0	2	449	449	3
Set3_01	SEG-27_set3_01_S	Spleen	SEG-27	Graves Shed	Set3_01	0	0	0	0	18	0	0	0	0	0	18	15242	1
Set3_11	SEG-27_set3_11_L	Liver	SEG-27	Graves Shed	Set3_11	0	0	0	0	41	0	0	0	0	0	41	15242	1
Set3_21	SEG-27_set3_21_E	Ear	SEG-27	Graves Shed	Set3_21	0	0	0	0	8594	0	0	0	0	0	8594	15242	1
Set3_30	SEG-27_set3_30_TG	Tongue	SEG-27	Graves Shed	Set3_30	0	0	0	0	5	0	0	0	0	0	5	15242	1
Set3_39	SEG-27_set3_39_TL	Tail	SEG-27	Graves Shed	Set3_39	0	0	0	0	1	0	6583	0	0	0	6584	15242	2
Set3_02	SEG-28_set3_02_S	Spleen	SEG-28	Graves Shed	Set3_02	0	0	0	0	25	0	0	0	0	0	25	48	1
Set3_12	SEG-28_set3_12_L	Liver	SEG-28	Graves Shed	Set3_12	0	7	0	0	16	0	0	0	0	0	23	48	2
Set3_03	SEG-29_set3_03_S	Spleen	SEG-29	Goodwood	Set3_03	0	0	0	0	63	0	0	0	0	0	63	207	1
Set3_13	SEG-29_set3_13_L	Liver	SEG-29	Goodwood	Set3_13	0	0	0	0	22	0	0	0	0	0	22	207	1
Set3_22	SEG-29_set3_22_E	Ear	SEG-29	Goodwood	Set3_22	0	0	0	0	11	0	10	0	0	0	21	207	2
Set3_31	SEG-29_set3_31_TG	Tongue	SEG-29	Goodwood	Set3_31	0	0	0	0	56	0	2	0	0	0	58	207	2
Set3_40	SEG-29_set3_40_TL	Tail	SEG-29	Goodwood	Set3_40	0	0	0	0	43	0	0	0	0	0	43	207	1
Set3_04	SEG-30_set3_04_S	Spleen	SEG-30	Goodwood	Set3_04	0	0	0	0	48	0	0	0	0	0	48	160	1
Set3_23	SEG-30_set3_23_E	Ear	SEG-30	Goodwood	Set3_23	0	0	0	0	18	0	0	0	0	0	18	160	1
Set3_32	SEG-30_set3_32_TG	Tongue	SEG-30	Goodwood	Set3_32	0	0	0	0	94	0	0	0	0	0	94	160	1
Set3_05	SEG-31_set3_05_S	Spleen	SEG-31	Huntley Meadows	Set3_05	0	0	0	0	1	0	0	0	0	0	1	19686	1
Set3_15	SEG-31_set3_15_L	Liver	SEG-31	Huntley Meadows	Set3_15	0	0	0	0	22	0	0	0	0	0	22	19686	1
Set3_24	SEG-31_set3_24_E	Ear	SEG-31	Huntley Meadows	Set3_24	0	0	0	0	3	0	0	0	0	0	3	19686	1
Set3_33	SEG-31_set3_33_TG	Tongue	SEG-31	Huntley Meadows	Set3_33	0	0	0	0	5309	1	446	0	151	13672	19579	19686	5
Set3_42	SEG-31_set3_42_TL	Tail	SEG-31	Huntley Meadows	Set3_42	0	0	0	0	81	0	0	0	0	0	81	19686	1
Set3_06	SEG-32_set3_06_S	Spleen	SEG-32	Huntley Meadows	Set3_06	0	0	0	0	0	0	15	0	0	1	16	6843	2
Set3_16	SEG-32_set3_16_L	Liver	SEG-32	Huntley Meadows	Set3_16	0	0	0	0	37	0	0	0	0	0	37	6843	1
Set3_25	SEG-32_set3_25_E	Ear	SEG-32	Huntley Meadows	Set3_25	0	0	0	0	6776	0	0	0	0	0	6776	6843	1
Set3_34	SEG-32_set3_34_TG	Tongue	SEG-32	Huntley Meadows	Set3_34	0	0	0	0	6	0	4	0	0	0	10	6843	2
Set3_43	SEG-32_set3_43_TL	Tail	SEG-32	Huntley Meadows	Set3_43	0	0	0	0	0	0	4	0	0	0	4	6843	1
Set3_07	SEG-33_set3_07_S	Spleen	SEG-33	Huntley Meadows	Set3_07	0	0	0	0	13	0	0	0	0	0	13	289	1
Set3_17	SEG-33_set3_17_L	Liver	SEG-33	Huntley Meadows	Set3_17	0	0	0	0	33	0	0	0	0	0	33	289	1
Set3_26	SEG-33_set3_26_E	Ear	SEG-33	Huntley Meadows	Set3_26	0	0	0	0	47	2	0	0	0	0	49	289	2
Set3_35	SEG-33_set3_35_TG	Tongue	SEG-33	Huntley Meadows	Set3_35	0	0	0	0	58	0	0	0	0	0	58	289	1
Set3_44	SEG-33_set3_44_TL	Tail	SEG-33	Huntley Meadows	Set3_44	0	0	0	0	52	0	0	0	47	37	136	289	3
Set3_08	SEG-34_set3_08_S	Spleen	SEG-34	Huntley Meadows	Set3_08	0	0	0	0	0	0	6571	0	0	0	6571	20426	1
Set3_18	SEG-34_set3_18_L	Liver	SEG-34	Huntley Meadows	Set3_18	0	0	0	0	4	0	0	0	0	0	4	20426	1
Set3_27	SEG-34_set3_27_E	Ear	SEG-34	Huntley Meadows	Set3_27	0	0	0	0	8391	0	0	0	0	2	8393	20426	2
Set3_36	SEG-34_set3_36_TG	Tongue	SEG-34	Huntley Meadows	Set3_36	0	0	0	0	5392	1	1	0	0	1	5395	20426	4
Set3_45	SEG-34_set3_45_TL	Tail	SEG-34	Huntley Meadows	Set3_45	0	0	0	0	63	0	0	0	0	0	63	20426	1
Set3_09	SEG-35_set3_09_S	Spleen	SEG-35	Huntley Meadows	Set3_09	0	0	0	0	17	0	0	0	0	0	17	155	1
Set3_28	SEG-35_set3_28_E	Ear	SEG-35	Huntley Meadows	Set3_28	0	0	0	0	29	0	4	0	0	0	33	155	2
Set3_37	SEG-35_set3_37_TG	Tongue	SEG-35	Huntley Meadows	Set3_37	0	0	0	0	77	1	3	0	0	0	81	155	3
Set3_46	SEG-35_set3_46_TL	Tail	SEG-35	Huntley Meadows	Set3_46	0	0	0	0	24	0	0	0	0	0	24	155	1
Set3_10	SEG-36_set3_10_S	Spleen	SEG-36	Huntley Meadows	Set3_10	0	0	0	0	29	0	0	0	0	0	29	6160	1
Set3_20	SEG-36_set3_20_L	Liver	SEG-36	Huntley Meadows	Set3_20	0	0	0	0	14	0	0	0	0	0	14	6160	1
Set3_29	SEG-36_set3_29_E	Ear	SEG-36	Huntley Meadows	Set3_29	0	0	0	0	26	0	0	0	0	0	26	6160	1
Set3_38	SEG-36_set3_38_TG	Tongue	SEG-36	Huntley Meadows	Set3_38	0	0	0	1	3164	2918	1	0	0	0	6084	6160	4
Set3_47	SEG-36_set3_47_TL	Tail	SEG-36	Huntley Meadows	Set3_47	0	0	0	0	7	0	0	0	0	0	7	6160	1
Set3_48	SEG-37_set3_48_S	Spleen	SEG-37	Huntley Meadows	Set3_48	0	0	0	0	12	0	0	0	0	0	12	124	1
Set3_54	SEG-37_set3_54_L	Liver	SEG-37	Huntley Meadows	Set3_54	0	0	0	0	16	0	0	0	0	0	16	124	1
Set3_60	SEG-37_set3_60_E	Ear	SEG-37	Huntley Meadows	Set3_60	0	0	0	0	4	0	0	0	0	0	4	124	1
Set3_66	SEG-37_set3_66_TG	Tongue	SEG-37	Huntley Meadows	Set3_66	0	0	0	0	13	0	0	0	0	0	13	124	1
Set3_72	SEG-37_set3_72_TL	Tail	SEG-37	Huntley Meadows	Set3_72	0	0	0	0	67	0	12	0	0	0	79	124	2
Set3_49	SEG-38_set3_49_S	Spleen	SEG-38	Huntley Meadows	Set3_49	0	0	0	0	30	0	0	0	0	0	30	145	1
Set3_55	SEG-38_set3_55_L	Liver	SEG-38	Huntley Meadows	Set3_55	0	0	0	0	33	0	0	0	0	0	33	145	1
Set3_61	SEG-38_set3_61_E	Ear	SEG-38	Huntley Meadows	Set3_61	0	0	0	0	4	0	0	0	0	0	4	145	1
Set3_67	SEG-38_set3_67_TG	Tongue	SEG-38	Huntley Meadows	Set3_67	0	0	0	0	14	0	0	0	0	0	14	145	1
Set3_73	SEG-38_set3_73_TL	Tail	SEG-38	Huntley Meadows	Set3_73	0	0	0	0	48	0	16	0	0	0	64	145	2
Set3_50	SEG-39_set3_50_S	Spleen	SEG-39	Huntley Meadows	Set3_50	0	0	0	0	8	0	0	0	0	0	8	157	1
Set3_56	SEG-39_set3_56_L	Liver	SEG-39	Huntley Meadows	Set3_56	0	0	0	0	95	0	0	0	0	0	95	157	1
Set3_62	SEG-39_set3_62_E	Ear	SEG-39	Huntley Meadows	Set3_62	0	0	0	0	10	0	0	0	10	11	31	157	3
Set3_68	SEG-39_set3_68_TG	Tongue	SEG-39	Huntley Meadows	Set3_68	0	0	0	0	7	0	0	0	0	0	7	157	1
Set3_74	SEG-39_set3_74_TL	Tail	SEG-39	Huntley Meadows	Set3_74	0	0	0	0	16	0	0	0	0	0	16	157	1
Set3_51	SEG-40_set3_51_S	Spleen	SEG-40	Huntley Meadows	Set3_51	0	0	0	0	53	0	0	0	0	0	53	6728	1
Set3_57	SEG-40_set3_57_L	Liver	SEG-40	Huntley Meadows	Set3_57	0	0	0	0	30	0	0	0	0	0	30	6728	1
Set3_63	SEG-40_set3_63_E	Ear	SEG-40	Huntley Meadows	Set3_63	0	0	0	0	34	0	0	0	0	0	34	6728	1
Set3_69	SEG-40_set3_69_TG	Tongue	SEG-40	Huntley Meadows	Set3_69	0	0	0	0	57	0	2	0	0	0	59	6728	2
Set3_75	SEG-40_set3_75_TL	Tail	SEG-40	Huntley Meadows	Set3_75	0	0	0	0	6552	0	0	0	0	0	6552	6728	1
Set3_52	SEG-41_set3_52_S	Spleen	SEG-41	Stoney Brooke	Set3_52	0	0	0	0	51	0	0	0	0	0	51	155	1
Set3_58	SEG-41_set3_58_L	Liver	SEG-41	Stoney Brooke	Set3_58	0	0	0	0	4	0	0	0	0	0	4	155	1
Set3_64	SEG-41_set3_64_E	Ear	SEG-41	Stoney Brooke	Set3_64	0	0	0	0	42	0	3	0	0	0	45	155	2
Set3_70	SEG-41_set3_70_TG	Tongue	SEG-41	Stoney Brooke	Set3_70	0	8	0	0	9	0	0	0	0	0	17	155	2
Set3_76	SEG-41_set3_76_TL	Tail	SEG-41	Stoney Brooke	Set3_76	0	0	0	0	23	0	15	0	0	0	38	155	2
Set3_53	SEG-42_set3_53_S	Spleen	SEG-42	Stoney Brooke	Set3_53	0	0	0	0	20	0	0	0	0	0	20	1198	1
Set3_59	SEG-42_set3_59_L	Liver	SEG-42	Stoney Brooke	Set3_59	0	0	0	0	103	0	0	0	0	0	103	1198	1
Set3_65	SEG-42_set3_65_E	Ear	SEG-42	Stoney Brooke	Set3_65	0	0	0	0	0	0	1045	0	0	0	1045	1198	1
Set3_71	SEG-42_set3_71_TG	Tongue	SEG-42	Stoney Brooke	Set3_71	0	0	0	0	9	0	0	0	0	0	9	1198	1
Set3_77	SEG-42_set3_77_TL	Tail	SEG-42	Stoney Brooke	Set3_77	0	0	0	0	21	0	0	0	0	0	21	1198	1
Set4_11	SEG-43_set4_11_L	Liver	SEG-43	Graves Shed	Set4_11	0	0	0	0	2576	1	1	0	0	0	2578	2580	3
Set4_21	SEG-43_set4_21_E	Ear	SEG-43	Graves Shed	Set4_21	0	0	0	0	2	0	0	0	0	0	2	2580	1
Set11_12	SEG-45_set11_12_K	Kidney	SEG-45	Stoney Brooke	Set11_12	0	0	0	0	4	0	0	0	0	0	4	4	1
Set11_04	SEG-46_set11_04_H	Heart	SEG-46	Stoney Brooke	Set11_04	0	0	0	0	1	0	0	0	0	0	1	526	1
Set4_04	SEG-46_set4_04_S	Spleen	SEG-46	Stoney Brooke	Set4_04	0	0	0	0	0	0	0	0	1	2	3	526	2
Set4_33	SEG-46_set4_33_TG	Tongue	SEG-46	Stoney Brooke	Set4_33	0	0	0	0	0	518	0	0	0	0	518	526	1
Set4_43	SEG-46_set4_43_TL	Tail	SEG-46	Stoney Brooke	Set4_43	0	0	0	0	0	4	0	0	0	0	4	526	1
Set4_05	SEG-47_set4_05_S	Spleen	SEG-47	Stoney Brooke	Set4_05	0	0	0	0	1	0	0	0	0	3	4	2208	2
Set4_15	SEG-47_set4_15_L	Liver	SEG-47	Stoney Brooke	Set4_15	0	0	0	0	2	0	0	0	0	0	2	2208	1
Set4_25	SEG-47_set4_25_E	Ear	SEG-47	Stoney Brooke	Set4_25	0	0	0	0	2202	0	0	0	0	0	2202	2208	1
Set4_06	SEG-48_set4_06_S	Spleen	SEG-48	Stoney Brooke	Set4_06	0	0	0	0	0	0	0	0	1	0	1	175	1
Set4_35	SEG-48_set4_35_TG	Tongue	SEG-48	Stoney Brooke	Set4_35	0	0	0	0	174	0	0	0	0	0	174	175	1
Set11_16	SEG-49_set11_16_K	Kidney	SEG-49	Stoney Brooke	Set11_16	0	0	0	0	3	0	0	0	0	0	3	4	1
Set4_46	SEG-49_set4_46_TL	Tail	SEG-49	Stoney Brooke	Set4_46	0	0	0	0	0	0	0	0	0	1	1	4	1
Set11_09	SEG-51_set11_09_H	Heart	SEG-51	Graves Shed	Set11_09	0	0	0	0	5	0	0	0	0	0	5	6	1
Set4_38	SEG-51_set4_38_TG	Tongue	SEG-51	Graves Shed	Set4_38	0	0	0	0	1	0	0	0	0	0	1	6	1
Set5_31	SEG-53_set5_31_TG	Tongue	SEG-53	Stoney Brooke	Set5_31	0	0	0	0	59	0	0	0	0	0	59	59	1
Set5_14	SEG-56_set5_14_L	Liver	SEG-56	Graves Shed	Set5_14	0	0	0	0	0	0	0	0	6	1	7	2068	2
Set5_24	SEG-56_set5_24_E	Ear	SEG-56	Graves Shed	Set5_24	0	0	0	0	2059	0	1	0	0	1	2061	2068	3
Set13_08	SEG-59_set13_08_H	Heart	SEG-59	Graves Shed	Set13_08	0	0	0	0	1	0	0	0	0	0	1	3	1
Set5_17	SEG-59_set5_17_L	Liver	SEG-59	Graves Shed	Set5_17	0	0	0	0	1	0	0	0	0	0	1	3	1
Set5_27	SEG-59_set5_27_E	Ear	SEG-59	Graves Shed	Set5_27	0	0	0	0	1	0	0	0	0	0	1	3	1
Set5_10	SEG-62_set5_10_S	Spleen	SEG-62	Huntley Meadows	Set5_10	0	0	0	0	0	0	0	0	1	13	14	2751	2
Set5_39	SEG-62_set5_39_TG	Tongue	SEG-62	Huntley Meadows	Set5_39	0	0	0	0	2737	0	0	0	0	0	2737	2751	1
Set13_12	SEG-63_set13_12_H	Heart	SEG-63	Huntley Meadows	Set13_12	0	0	0	0	0	0	752	0	0	0	752	1835	1
Set6_13	SEG-63_set6_13_E	Ear	SEG-63	Huntley Meadows	Set6_13	0	0	0	0	2	0	1081	0	0	0	1083	1835	2
Set6_08	SEG-64_set6_08_L	Liver	SEG-64	Huntley Meadows	Set6_08	0	0	0	0	0	7	0	0	0	0	7	88	1
Set6_20	SEG-64_set6_20_TG	Tongue	SEG-64	Huntley Meadows	Set6_20	0	0	0	0	0	43	0	0	0	0	43	88	1
Set6_26	SEG-64_set6_26_TL	Tail	SEG-64	Huntley Meadows	Set6_26	0	0	0	0	0	38	0	0	0	0	38	88	1
Set6_15	SEG-65_set6_15_E	Ear	SEG-65	Huntley Meadows	Set6_15	0	0	0	0	0	9	0	0	0	0	9	9	1
Set6_22	SEG-66_set6_22_TG	Tongue	SEG-66	Huntley Meadows	Set6_22	0	0	0	0	3	3	0	0	0	0	6	10	2
Set6_28	SEG-66_set6_28_TL	Tail	SEG-66	Huntley Meadows	Set6_28	0	0	0	0	0	4	0	0	0	0	4	10	1
Set6_17	SEG-67_set6_17_E	Ear	SEG-67	Huntley Meadows	Set6_17	0	0	0	0	0	41	0	0	0	0	41	41	1
Set7_27	SEG-71_set7_27_TL	Tail	SEG-71	Huntley Meadows	Set7_27	0	0	0	0	0	4	0	0	0	0	4	4	1
Set7_11	SEG-73_set7_11_L	Liver	SEG-73	Huntley Meadows	Set7_11	0	0	0	0	6	0	0	0	0	0	6	4661	1
Set7_17	SEG-73_set7_17_E	Ear	SEG-73	Huntley Meadows	Set7_17	0	0	0	0	0	2478	0	0	0	2	2480	4661	2
Set7_23	SEG-73_set7_23_TG	Tongue	SEG-73	Huntley Meadows	Set7_23	0	0	0	0	0	2175	0	0	0	0	2175	4661	1
Set7_18	SEG-74_set7_18_E	Ear	SEG-74	Huntley Meadows	Set7_18	0	0	0	5713	0	0	0	0	0	0	5713	5713	1
Set8_01	SEG-75_set8_01_S	Spleen	SEG-75	Huntley Meadows	Set8_01	0	0	0	10	2	0	0	0	0	0	12	63	2
Set8_07	SEG-75_set8_07_L	Liver	SEG-75	Huntley Meadows	Set8_07	0	0	32	0	0	0	2	0	0	0	34	63	2
Set8_13	SEG-75_set8_13_E	Ear	SEG-75	Huntley Meadows	Set8_13	0	0	4	0	0	0	1	0	0	0	5	63	2
Set8_19	SEG-75_set8_19_TG	Tongue	SEG-75	Huntley Meadows	Set8_19	0	0	0	0	1	0	0	0	0	11	12	63	2
Set8_08	SEG-76_set8_08_L	Liver	SEG-76	Huntley Meadows	Set8_08	0	0	0	0	30	0	23	0	1	21	75	166	4
Set8_14	SEG-76_set8_14_E	Ear	SEG-76	Huntley Meadows	Set8_14	0	0	0	0	80	0	0	0	0	0	80	166	1
Set8_25	SEG-76_set8_25_TL	Tail	SEG-76	Huntley Meadows	Set8_25	0	0	0	0	7	0	4	0	0	0	11	166	2
Set8_15	SEG-77_set8_15_E	Ear	SEG-77	Huntley Meadows	Set8_15	0	0	0	2	0	0	0	0	0	1	3	19	2
Set8_21	SEG-77_set8_21_TG	Tongue	SEG-77	Huntley Meadows	Set8_21	0	0	1	0	0	0	0	0	10	0	11	19	2
Set8_26	SEG-77_set8_26_TL	Tail	SEG-77	Huntley Meadows	Set8_26	0	0	0	0	0	0	5	0	0	0	5	19	1
Set8_10	SEG-78_set8_10_L	Liver	SEG-78	Huntley Meadows	Set8_10	0	0	0	34	0	0	8	0	0	0	42	5177	2
Set8_16	SEG-78_set8_16_E	Ear	SEG-78	Huntley Meadows	Set8_16	0	0	0	0	51	0	1	0	0	0	52	5177	2
Set8_27	SEG-78_set8_27_TL	Tail	SEG-78	Huntley Meadows	Set8_27	0	0	1	5081	1	0	0	0	0	0	5083	5177	3
Set12_07	SEG-79_set12_07_H	Heart	SEG-79	Huntley Meadows	Set12_07	0	0	0	0	0	0	10	0	0	0	10	5809	1
Set8_17	SEG-79_set8_17_E	Ear	SEG-79	Huntley Meadows	Set8_17	0	0	5796	0	0	0	0	0	0	0	5796	5809	1
Set8_22	SEG-79_set8_22_TG	Tongue	SEG-79	Huntley Meadows	Set8_22	0	0	1	1	1	0	0	0	0	0	3	5809	3
Set8_12	SEG-80_set8_12_L	Liver	SEG-80	Huntley Meadows	Set8_12	0	0	64	0	4	0	0	0	0	0	68	4212	2
Set8_18	SEG-80_set8_18_E	Ear	SEG-80	Huntley Meadows	Set8_18	0	0	2	3961	0	3	175	0	0	2	4143	4212	5
Set8_23	SEG-80_set8_23_TG	Tongue	SEG-80	Huntley Meadows	Set8_23	0	0	0	0	0	0	1	0	0	0	1	4212	1
Set12_21	SEG-82_set12_21_K	Kidney	SEG-82	Huntley Meadows	Set12_21	0	0	0	0	6	0	0	0	0	0	6	7	1
Set9_20	SEG-82_set9_20_TG	Tongue	SEG-82	Huntley Meadows	Set9_20	0	0	0	0	0	0	0	0	0	1	1	7	1
Set12_22	SEG-83_set12_22_K	Kidney	SEG-83	Huntley Meadows	Set12_22	0	0	0	0	3	0	0	0	0	0	3	3131	1
Set9_15	SEG-83_set9_15_E	Ear	SEG-83	Huntley Meadows	Set9_15	0	0	0	8	0	1	0	0	40	2329	2378	3131	4
Set9_27	SEG-83_set9_27_TL	Tail	SEG-83	Huntley Meadows	Set9_27	0	0	0	0	0	750	0	0	0	0	750	3131	1
Set9_24	SEG-86_set9_24_TG	Tongue	SEG-86	Huntley Meadows	Set9_24	0	0	0	0	12	0	0	0	0	0	12	12	1
Set10_06	SEG-88_set10_06_L	Liver	SEG-88	Graves Shed	Set10_06	0	0	0	0	14	1	0	0	0	0	15	15	2
					Total Reads	9	438	6444	17105	62434	9007	19743	831	450	27433	143894
